# Supplementary material for: Basic Regulatory Principles of Escherichia coli's Electron Transport Chain for Varying Oxygen Conditions
Source: PLoS One. 2014 Sep 30;9(9):e107640. doi: 10.1371/journal.pone.0107640 (PMC4182436; doi:10.1371/journal.pone.0107640)
Supplement: Data S1 — Experimental data. (ZIP) [file pone.0107640.s003.zip]

Archive with 18 entries (18 files):
- ExpA_0.5_v_Oxi.txt
- ExpA_c_O2.txt
- ExpA_c_Q.txt
- ExpA_c_QH2.txt
- ExpA_c_x.txt
- ExpA_Q_redox_state.txt
- ExpA_R_ArcA.txt
- ExpA_v_Ferm.txt
- ExpA_Yield.txt
- ExpB_0.5_v_Oxi.txt
- ExpB_c_Q.txt
- ExpB_c_QH2.txt
- ExpB_c_x.txt
- ExpB_Q_redox_state.txt
- ExpB_R_ArcA.txt
- ExpB_v_Ferm.txt
- ExpB_Yield.txt
- Overview.txt
