# Supplementary material for: Basic Regulatory Principles of Escherichia coli's Electron Transport Chain for Varying Oxygen Conditions
Source: PLoS One. 2014 Sep 30;9(9):e107640. doi: 10.1371/journal.pone.0107640 (PMC4182436; doi:10.1371/journal.pone.0107640)
Supplement: Data S1 — Experimental data. (ZIP) [file pone.0107640.s003.zip › ExpA_c_Q.txt]

aerobiosis	value
0.00	8.01E-05
0.00	9.12E-05
0.00	0.000125997
10.00	9.71E-05
10.00	0.000127591
12.00	0.000483031
24.00	0.000351449
30.00	0.000182664
33.00	0.000848584
60.00	0.000733295
70.00	0.000552569
80.00	0.000575902
90.00	0.000690837
99.00	0.00049656
