# Supplementary material for: Basic Regulatory Principles of Escherichia coli's Electron Transport Chain for Varying Oxygen Conditions
Source: PLoS One. 2014 Sep 30;9(9):e107640. doi: 10.1371/journal.pone.0107640 (PMC4182436; doi:10.1371/journal.pone.0107640)
Supplement: Data S1 — Experimental data. (ZIP) [file pone.0107640.s003.zip › ExpA_c_QH2.txt]

aerobiosis	value
0.00	9.41E-05
0.00	0.000105511
0.00	0.000175931
10.00	0.000134774
12.00	0.00028799
24.00	0.000430282
30.00	0.000193382
33.00	0.000415933
60.00	0.000251688
70.00	0.000359918
80.00	0.000420078
90.00	0.000236931
99.00	0.000324739
