# Supplementary material for: Basic Regulatory Principles of Escherichia coli's Electron Transport Chain for Varying Oxygen Conditions
Source: PLoS One. 2014 Sep 30;9(9):e107640. doi: 10.1371/journal.pone.0107640 (PMC4182436; doi:10.1371/journal.pone.0107640)
Supplement: Data S1 — Experimental data. (ZIP) [file pone.0107640.s003.zip › ExpA_Q_redox_state.txt]

aerobiosis	value
0.00	54.4
0.00	52.7
0.00	69.1
10.00	51.4
12.00	48.89010965
24.00	66.20342102
30.00	51.7
30.00	34.6
33.00	43.88834121
50.00	36.3
60.00	35.17720771
70.00	39.4
80.00	43.2
90.00	35.43110954
99.00	39.5
