# Supplementary material for: Basic Regulatory Principles of Escherichia coli's Electron Transport Chain for Varying Oxygen Conditions
Source: PLoS One. 2014 Sep 30;9(9):e107640. doi: 10.1371/journal.pone.0107640 (PMC4182436; doi:10.1371/journal.pone.0107640)
Supplement: Data S1 — Experimental data. (ZIP) [file pone.0107640.s003.zip › ExpA_R_ArcA.txt]

aerobiosis	value
0.00	85.0264151
0.00	99
0.00	65.1550161
10.00	31.0020957
10.00	44.6720875
11.94	42.2303071
23.87	36.8412647
30.00	41.205764
32.83	44.5953473
59.69	76.510774
80.00	79.3615502
89.53	64.4301103
99.00	35.9419859
100.00	1.0419441
100.00	10.2739146
