# Supplementary material for: Basic Regulatory Principles of Escherichia coli's Electron Transport Chain for Varying Oxygen Conditions
Source: PLoS One. 2014 Sep 30;9(9):e107640. doi: 10.1371/journal.pone.0107640 (PMC4182436; doi:10.1371/journal.pone.0107640)
Supplement: Data S1 — Experimental data. (ZIP) [file pone.0107640.s003.zip › ExpA_v_Ferm.txt]

aerobiosis	value
0.00	64.2
23.00	38.89
53.00	14.54
100.00	0.06
