# Supplementary material for: Basic Regulatory Principles of Escherichia coli's Electron Transport Chain for Varying Oxygen Conditions
Source: PLoS One. 2014 Sep 30;9(9):e107640. doi: 10.1371/journal.pone.0107640 (PMC4182436; doi:10.1371/journal.pone.0107640)
Supplement: Data S1 — Experimental data. (ZIP) [file pone.0107640.s003.zip › ExpB_R_ArcA.txt]

aerobiosis	mean	sd
0	92	9.9
0	0.8006	0.096
20	0.7376	0.092
31.22	77	11.4
43.5	90	4.6
50	0.6646	0.1432
65.2	67	7
80	0.5118	0.122
87	43	10.2
100	0.247	0.292
109	2	1.8
