# Supplementary material for: Basic Regulatory Principles of Escherichia coli's Electron Transport Chain for Varying Oxygen Conditions
Source: PLoS One. 2014 Sep 30;9(9):e107640. doi: 10.1371/journal.pone.0107640 (PMC4182436; doi:10.1371/journal.pone.0107640)
Supplement: Data S1 — Experimental data. (ZIP) [file pone.0107640.s003.zip › Overview.txt]

Filename	Variable	Unit
****_c_O2	Oxygen concentration	mM
****_c_x	Biomass (concentration)	g/L
****_Yield	Biomass-Glucose-Yield	g/mmol
****_0.5_v_Oxi	Oxygen uptake rate, Oxidase flux	mmol/g/h
****_v_Ferm	Fermentation products flux	mmol/g/h
****_R_ArcA	ArcA activity	%
****_Q_redox_state	Quinone redox state	%
****_c_Q	Quinone concentration	mmol/g
****_c_QH2	Quinol concentration	mmol/g
